# Supplementary material for: Proteomic Studies of a Single CNS Synapse Type: The Parallel Fiber/Purkinje Cell Synapse
Source: PLoS Biol. 2009 Apr 14;7(4):e1000083. doi: 10.1371/journal.pbio.1000083 (PMC2672601; doi:10.1371/journal.pbio.1000083)
Supplement: Table S1 — Functional category, expression in Purkinje cells (PCs), and previous identification in PSD preparations (@PSD) are given. (a) Reference numbers in this column refer to the list in Text S1. (b) From reference [16]. Y indicates that the protein is detected; N, not detected; and I, the isoform is detected. (27 KB XLS) [file pbio.1000083.st001.xls]

## Sheet: Table 1
Table 1: Proteins isolated via VGluRd2					Expression
Category	Protein	Description	gi #	Function	in PCs (a)	@ PSD (b)
TAG	YFP	Venus
Tagged protein	GluRd2	glutamate receptor, ionotropic, delta 2	6680091	Receptors, channels and ion transport	Y (1,3)	Y
Isolated proteins	Shank2	SH3/ankyrin domain gene 2	28804747	Scaffolds and adaptors	Y (1,4)	Y
(Mus Musculus)	Shank1	PREDICTED: SH3 and multiple ankyrin repeat domains 1 isoform 3	82905881	Scaffolds and adaptors	Y (4)	Y
	Homer3	homer-3	3834613	Scaffolds and adaptors	Y (1,2,5)	Y
	PSD95	Dlgh4 protein	15928679	Scaffolds and adaptors	Y (1,6)	Y
	PSD93	chapsyn-110	14518291	Scaffolds and adaptors	Y (1,7)	Y
	Jakmip1	gamma-aminobutyric acid (GABA-B) receptor binding protein	30409980	Scaffolds and adaptors	Y (1)
	Grid2ip	glutamate receptor, ionotropic delta 2 (Grid2) interacting protein 1	19111166	Scaffolds and adaptors	Y (1,8)
	AMPA2	glutamate receptor, ionotropic, AMPA2 (alpha 2)	85861224	Receptors, channels and ion transport	Y (1,2,9)	Y
	Gabbr1	GABA B receptor 1	131888529	Receptors, channels and ion transport	Y (1,2,10)	Y
	Plekha7	Plekha7 protein [Mus musculus]	54038521	Phospholipid metabolism and signaling	Y (1)	I
	MRCK gamma	CDC42-binding protein kinase gamma (MRCK gamma) (DMPK-like gamma)	81174937	Phospholipid metabolism and signaling	Y (our data)	Y
	Itpr1	inositol 1,4,5-triphosphate receptor 1	146198792	Phospholipid metabolism and signaling	Y (1,2,5)	Y
	Anxa6	Annexin A6 protein	13542782	Phospholipid metabolism and signaling	Y (1, 11)	I
	4930407I10Rik	PREDICTED: hypothetical protein	94399886	Others	no data
	Dnahc8	axonemal dynein heavy chain 8	13310482	Motor proteins	Y (1)
	Dnahc12	PREDICTED: dynein, axonemal, heavy chain 12	149265372	Motor proteins	no data
	Cep152	centrosomal protein 152	82885523	Motor proteins	no data
	Zwint	SNAP25 interacting protein 30	22028168	Membrane trafficking	Y (1)	Y
	P140	PREDICTED: similar to p130Cas-associated protein (p140) (SNAP-25-interacting protein) (SNIP)	94390735	Membrane trafficking	no data	Y
	RPTPmam4	brain RPTPmam4 isoform 1	13378306	Kinases and phosphatases	no data	I
	Camk2b	Camk2b protein	51480474|	Kinases and phosphatases	Y (1, 12)	Y
	Camk2a	calcium/calmodulin-dependent protein kinase II alpha isoform 2	28916677	Kinases and phosphatases	Y (1,2,12)	Y
	Synaptopodin isoform 2	PREDICTED: synaptopodin isoform 2	94404501	GTPases and regulators	no data
	Gm941	PREDICTED: hypothetical protein	82995169	GTPases and regulators	Y (our data)
	CAST2 beta	Rab6ip2/CAST2 beta	32478657	GTPases and regulators	no data	I
	Mtap6	neuronal-STOP protein	3171934	Cytoskeleton	Y (1)	Y
	Ina	internexin neuronal intermediate filament protein, alpha	17390900	Cytoskeleton	Y (1, 13)	Y
	HSP 84	Heat shock protein HSP 90-beta (HSP 84) (Tumor-specific transplantation 84 kDa antigen) (TSTA)	123681	Chaperonne	Y (1)	Y
	Lama1	laminin, alpha 1	117168301	Cell adhesion and matrix	no data
	BC022960	PREDICTED: similar to periphilin 1 isoform 1	94408554	Cell adhesion and matrix	no data
	Catenin delta-2	PREDICTED: similar to Catenin delta-2 (Neural plakophilin-related ARM-repeat protein) (NPRAP) (Neurojungin)	94398572	Cell adhesion and matrix	Y (1)	Y
Likely	Myo18a	Myo18a protein	28436851	Motor proteins	Y (1)	Y
Contami-	Myo7b	myosin VIIb	14161694	Motor proteins	no data	Y
- nants	Cingulin	PREDICTED: similar to Cingulin	94371022	Motor proteins	no data
	Spnb2	spectrin beta 2	56206997	Cytoskeleton	no data	I
	Actb	actin, beta, cytoplasmic	74213524	Cytoskeleton	Y (1,2)	Y
