# Supplementary material for: Proteomic Studies of a Single CNS Synapse Type: The Parallel Fiber/Purkinje Cell Synapse
Source: PLoS Biol. 2009 Apr 14;7(4):e1000083. doi: 10.1371/journal.pbio.1000083 (PMC2672601; doi:10.1371/journal.pbio.1000083)
Supplement: Table S2 — Functional category, expression in Purkinje cells (PCs), and previous identification in PSD preparations (@PSD) are given. (a) Reference numbers in this column refer to the list in Text S1. (b) From reference [16]. Y indicates that the protein is detected; N, not detected; and I, the isoform is detected. (26 KB XLS) [file pbio.1000083.st002.xls]

## Sheet: Table 2
Table 2: Proteins isolated via VGluRd2					Expression
Category	Protein	Description	gi #	Function	in PCs (a)	@ PSD (b)
Isolated proteins	Grik4	Glutamate receptor, ionotropic, kainate 4	109730793	Receptors, channels and ion transport	Y (2)	I
Mus	GluR3	GluR3	84781717	Receptors, channels and ion transport	Y (1,9)	Y
Musculus	GluR1	Glu receptor 1	227246	Receptors, channels and ion transport	Y (1,9)	Y
	Gabbr2	PREDICTED: similar to Gamma-aminobutyric acid type B receptor, subunit 2 precursor (GABA-B receptor 2)	94373276	Receptors, channels and ion transport	Y (1, 2, 10)	Y
	Bai3	brain-specific angiogenesis inhibitor 3	28628123	Receptors, channels and ion transport	Y (1)	Y
	Bai2	Brain-specific angiogenesis inhibitor 2 precursor	110278892	Receptors, channels and ion transport	Y (1)	I
	Atp6v1a	ATPase, H+ transporting, V1 subunit A	31560731	Receptors, channels and ion transport	Y (1)	Y
	Atp2a3	ATPase, Ca++ transporting, ubiquitous	31542159	Receptors, channels and ion transport	Y (1,14)	I
	Atp1a1	Atp1a1 protein	16307541	Receptors, channels and ion transport	Y (1)	Y
	Synj2	Synaptojanin-2 (Synaptic inositol-1,4,5-triphosphate 5-phosphatase 2)	37590481	Phospholipid metabolism and signalling	Y (1,15)	Y
	Synj1	Synaptojanin-1 (Synaptic inositol-1,4,5-triphosphate 5-phosphatase 1)	149268231	Phospholipid metabolism and signalling	Y (1)	Y
	Plb1	PREDICTED: similar to phospholipase B [Mus musculus]	94376138	Phospholipid metabolism and signalling	no data
	4833417A11Rik	PREDICTED: similar to ATP-binding cassette, sub-family A, member 12 isoform a isoform 2	94363638	Phospholipid metabolism and signalling	no data
	Setbp1	SETbinding protein	51890215	others	Y (1)
	Ncoa7	Ncoa7 protein	50369666	others	Y (1)
	Ant1	adenine nucleotide translocase-1	902008	others	Y (1)
	Ranbp2	Ran-binding protein 2	10442646	Others	Y (1)	I
	LOC70950	hypothetical protein LOC70950	30794402	Motor proteins	no data
	R-PTP-mu	Receptor-type tyrosine-protein phosphatase mu precursor (R-PTP-mu)	131570	Kinases and phosphatases	(1,our data)	I
	Mekk3	PREDICTED: similar to Mitogen-activated protein kinase kinase kinase 3 (MEKK 3)	33468949	Kinases and phosphatases	no data
	Synaptopodin	synaptopodin	48428644	GTPases and regulators	no
	Baiap2	Baiap2 protein	13879292	GTPases and regulators	(1, 20, our data)
	Nesprin 2	similar to nesprin2	145699091	cytoskeleton	no data
	LAMA2	laminin alpha 2 subunit precursor variant	62087424	Cell adhesion and matrix	no data
	NEPH1	NEPH1	14572519	Cell adhesion and matrix	our data
Likely contami	spectrin alpha 2	PREDICTED: similar to Spectrin alpha chain, brain; (Alpha-II spectrin) (Fodrin alpha chain)	115496850	cytoskeleton
-nants					Y(1,2)	I
	mKIAA4061	mKIAA4061 protein = from Blast seacrh, homologue to spectrin domain with coiled-coils 1	60360496	cytoskeleton	no
	LOC672116	PREDICTED: similar to zinc finger protein 616	94369146	others	no data
