# Supplementary material for: Proteomic Studies of a Single CNS Synapse Type: The Parallel Fiber/Purkinje Cell Synapse
Source: PLoS Biol. 2009 Apr 14;7(4):e1000083. doi: 10.1371/journal.pbio.1000083 (PMC2672601; doi:10.1371/journal.pbio.1000083)
Supplement: Table S4 — Results are shown from two replicate experiments from either 30 or 50 mice. The detection and confirmation of the proteins through MS and MS/MS analyses is indicated for both experiments. The sequence coverage, number of peptides, and scores obtained from the analysis of the MALDI QqToF MS spectra are given for the 50-mice experiment; a caret (∧) indicates a score obtained only after searching manually in the MS spectrum for peptides that could correspond to the protein of interest. The number and sequences of peptides confirmed by MALDI-IT CID MS/MS analyses are shown for each protein. Several proteins were not observed (n/o) at the MS analysis stage, but were identified from MS/MS analyses (not available [n/a]). The presence of these proteins in the control experiment, as judged by hypothesis-driven MS/MS analyses, is indicated. When the presence or absence of the protein could not be judged conclusively, due to either depletion of sample or inconclusive fragmentation, the entry is marked as not available (n/a). n/o (not observed) in the score column refers to the proteins (MS) or peptides (MS/MS) that were not assigned a d′ value from the database search using the XProteo software. (28 KB XLS) [file pbio.1000083.st004.xls]

## Sheet: Table 4
Proteins isolated via VGluRd2				MS	MS	Sequence	Number of	Score	MS/MS	MS/MS		Score	Peptide
Category	Protein	gi #	NCBI#	30 mice	50 mice	coverage (%)	peptides	MS	30 mice	50 mice	# peptides	MS/MS	sequences	In control
	R-PTP-mu	131570	P28828	N	Y	10.3	14	9^	N	N	n/a	n/a	n/a	N
	Setbp1	51890215	NP_444329.1	Y	N	6.3	11	n/o	Y	N	2	n/o	DIQAFKMNR	N
													VPALEPVASFAK
	LAMA2	62087424	BAD92159.1	N	Y	6.9	16	n/o	N	Y	1	n/o	LFGEPRAQNEDMEK	n/a
	Mekk3	82800377	XP_890348.1	N	Y	15.1	5	0.3	N	Y	1	n/o	SSPPPGYVPERK	n/a
	Synj1	94400809	XP_978357	N	Y	2.1	3	n/o	N	Y	2	n/o	QLSYNRK	N
													SYCRPGPTR
	Synj2	37590481	AAH58749	N	Y	8	9	n/o	N	Y	1	n/o	EITHKLSFPSGR	n/a
	Baiap2	13879292	AAH06620.1	Y	Y	34	13	n/o	N	Y	1	n/o	GWFPFSYTR	n/a
	Bai3	28628123	AAO27431.1	Y	N	3.7	9	n/o	Y	N	1	n/o	MMESDYIVMPR	n/a
	LOC70950	30794402	NP_081892.1	N	Y	14.8	16	1	N	Y	1	n/o	TEELEDKLADLK	n/a
	Atp1a1	16307541	AAH10319	N	N	n/a	n/a	n/a	N	Y	2	n/o	TSATWFALSR	N
													SPDFTNENPLETR
	Atp2a3	31542159	NP_058025	N	Y	8.4	6	n/o	N	Y	1	n/o	MEEAHLLSAADVLR	n/a
	Atp6v1a	31560731	NP_031534	N	Y	11.8	6	n/o	N	Y	1	n/o	AVETTAQSDNK	n/a
	AMPA1	56800448	CAI35291.1	Y	Y	8.9	5	n/o	Y	Y	3	n/o	LNEQGLLDK	N
													NGIGYHYILANLGFMDIDLNK
													IGYWNEDDK
	Bai2	110278892	Q8CGM1	N	Y	1.7	3	n/o	N	Y	3	n/o	TCDTGWQRR	n/a
													HQSWSTFK
													DEYVMLMTWK
	NEPH1	14572519	AAK00528.1	N	Y	18.8	8	4.8^	N	Y	2	n/o	FSQEPADQTVVAGQR	N
													DGLALGMGQGLK
	Ant1	902008	AAC52837	N	Y	31.8	10	2.9	N	n/a	n/a	n/a	n/a	n/a
	4833417A11Rik	94363638	XP_992319	N	N	n/a	n/a	n/a	N	Y	4	n/o	EKPNDPTLELISETLK	N
													GNHTKDFLTYK
													KDQKPMER
													NVFPGTYGMAAPWYFPILPSYWK
	LOC672116	94369146	XP_996336	N	N	n/a	n/a	n/a	N	Y	3	1.1	RIHTEEKPYK	Y
													ILQEAQKNVR
													GLTFANQSSYIKVHK
	Ranbp2	10442646	AAG17403.1	N	Y				N	Y	1	n/o	FGIWGWEDCTSVR	N
	Ncoa7	50369666	AAH76623	N	Y	5	3	n/o	N	Y	2	n/o	FNVTAEGDHSTDDKK	n/a
													SFASHTATMVQQYSKR
	Grik4	109730793	AAI18011	N	Y				N	Y	1	n/o	LCGAGEPDQLAQR	n/a
	Gabbr2	94373276	XP_980699	N	Y				N	Y	1	n/o	HRHVPPSFR	n/a
	Synaptopodin	48428644	Q8CC35	N	Y	10.2	10	n/o	N	Y	1	n/o	HPSPQSPSR	n/a
	Nesprin 2	82942816	XP_619002.2	Y	N	14.6	22	n/o	Y	N	2	n/o	IQDQPPGNSSGTSLSK	n/a
													AQLDDALPSPLK
	GluR3	84781717	NP_058582	Y	Y	13.8	14	4.4	N	N	3	n/o	SAEPSVFTK	n/a
													IWNGMVGELVYGR
													DIQEFR
	Plb1	94376138	XP_997033	N	N	n/a	n/a	n/a	N	Y	1	n/o	KFNPSITGFSTGTLDNK	n/a
	Fondrin alpha chain	82799702	XP_929370	N	Y	16	25	3.3	N	n/a	n/a	n/a	n/a	n/a
	mKIAA4061	60360496	BAD90492	N	N	n/a	n/a	n/a	N	Y	4	1.2		n/a
